# Supplementary material for: Lnk deficiency attenuates the immunosuppressive capacity of MDSCs via ferroptosis to suppress tumor development
Source: Cell Death Dis. 2025 Aug 12;16(1):610. doi: 10.1038/s41419-025-07948-8 (PMC12343911; doi:10.1038/s41419-025-07948-8)
Supplement: Supplementary file 2 — Supplementary Table S1 Key Reagent [file 41419_2025_7948_MOESM2_ESM.xlsx]

## Sheet: Sheet1
Key Reagent
Reagent	Source	Identifier
Antibodies
FITC anti-mouse/human CD11b Antibody (Clone M1/70)	BioLegend	101206
PE anti-mouse/human CD11b Antibody (Clone M1/70)	BioLegend	101208
APC anti-mouse/human CD11b Antibody (Clone M1/70)	BioLegend	101212
PE anti-mouse Ly-6G Antibody (Clone 1A8 )	BioLegend	127608
APC anti-mouse Ly-6G/Ly-6C (Gr-1) Antibody (Clone RB6-8C5)	BioLegend	108412
PerCP/Cyanine5.5 anti-mouse Ki-67 Antibody (Clone 16A8)	BioLegend	652424
PerCP/Cyanine5.5 anti-mouse CD45 Antibody (Clone 30-F11)	BioLegend	103132
PE anti-mouse NK-1.1 Antibody (Clone PK136)	BioLegend	108707
APC anti-mouse CD3 Antibody (Clone 17A2)	BioLegend	100236
PE anti-mouse F4/80 Antibody (Clone BM8)	BioLegend	123109
APC anti-mouse CD25 Antibody (Clone PC61)	BioLegend	102012
PE anti-mouse IFN-γ Antibody (Clone XMG1.2)	BioLegend	505808
FITC anti-mouse CD45 Antibody (Clone 30-F11)	BioLegend	103108
FITC anti-mouse CD19 Antibody (Clone 1D3/CD19)	BioLegend	152404
PE anti-mouse CD11c Antibody (Clone N418)	BioLegend	117307
PerCP/Cyanine5.5 anti-mouse CD11c Antibody (Clone N418)	BioLegend	117327
PE anti-mouse CD4 Antibody (Clone RM4-5)	BioLegend	100511
APC anti-mouse F4/80 Antibody (Clone BM8)	BioLegend	123116
FITC anti-mouse I-A/I-E Antibody (Clone M5/114.15.2 )	BioLegend	107606
FITC anti-mouse H-2 Antibody (Clone M1/42)	BioLegend	125508
PE/Cyanine5 anti-mouse CD8a Antibody (Clone 53-6.7)	BioLegend	100710
PE/Cyanine7 anti-mouse Ly-6G Antibody (Clone 1A8)	BioLegend	127617
APC anti-human CD14 Antibody (Clone M5E2)	BioLegend	301807
PerCP/Cyanine5.5 anti-human CD66b Recombinant Antibody (Clone QA17A51)	BioLegend	396913
PE anti-human CD33 Antibody (Clone WM53)	BioLegend	303404
Pacific Blue anti-mouse CD45 (Clone 30-F11)	BioLegend	103125
FITC anti-mouse CD3 Antibody (Clone 17A2)	BioLegend	100203
PE/Cyanine 7 anti-human IFN-γ Antibody (Clone 4S.B3)	BioLegend	502527
HLA-DR Monoclonal Antibody, FITC (LN3)	eBioscience	11-9956-42
eBioscience™ Fixable Viability Dye eFluor™ 780	eBioscience	65-0865-14
Ly-6C Monoclonal Antibody, APC (Clone HK1.4)	eBioscience	17-5932-82
Ly-6G/Ly-6C Monoclonal Antibody, PE-Cyanine7 (Clone RB6-8C5)	eBioscience	25-5931-82
CD4 Monoclonal Antibody, FITC (Clone GK1.5)	eBioscience	11-0041-82
CD8a Monoclonal Antibody, FITC (Clone 53-6.7)	eBioscience	11-0081-82
CD19 Monoclonal Antibody, APC (Clone eBio1D3 (1D3))	eBioscience	17-0193-82
FOXP3 Monoclonal Antibody, PE (Clone NRRF-30)	eBioscience	12-4771-82
CD274 (PD-L1, B7-H1) Monoclonal Antibody, PE (Clone MIH5)	eBioscience	12-5982-82
CD8a Monoclonal Antibody, APC (Clone 53-6.7)	eBioscience	17-0081-82
PerCP-Cy5.5 Mouse anti-Ki-67 (Clone B56)	BD Bioscience	561284
Anti-rabbit IgG, HRP-linked Antibody	Cell Signaling Technology	7074
Phospho-FLT3 (Tyr589/591) (30D4) Rabbit mAb	Cell Signaling Technology	3464
Phospho-Stat1 (Tyr701) (D4A7) Rabbit mAb	Cell Signaling Technology	7649
Stat1 Antibody	Cell Signaling Technology	9172
Gasdermin D (E9S1X) Rabbit mAb	Cell Signaling Technology	39754
NLRP3 (D4D8T) Rabbit mAb	Cell Signaling Technology	15101
IL-1β (D3H1Z) Rabbit mAb	Cell Signaling Technology	12507
Ly-6G/Ly-6C (Gr-1) (RB6-8C5) Rat mAb	Cell Signaling Technology	31469
β-actin Monoclonal Antibody (5B7)	Immunoway	YM3028
Goat Anti-Mouse IgG Antibody (H&L) [HRP], pAb	Genscript	A100160
Donkey Anti-Rabbit IgG H&L (Alexa Fluor® 647)	Abcam	ab150075
Recombinant anti-CD11b Antibody [EPR19387]	Abcam	ab184308
Anti-Liver Arginase Antibody [C1]	Abcam	ab239731
anti-TNF alpha Antibody [52B83]	Abcam	ab1793
iNOS Monoclonal Antibody (4E5)	Thermo Fisher Scientific	MA5-17139
Lnk antibody [A-12]	Santa Cruz	sc-393709
InVivoMAb anti-mouse Ly6G/Ly6C (Gr-1)	Bioxcell	BE0075
CD4 (L3T4) MicroBeads, mouse	Miltenyi Biotec	130-117-043
CD8a (Ly-2) MicroBeads, mouse	Miltenyi Biotec	130-049-401
BD IMag™ Anti-CD11b Magnetic Particles - DM	BD Bioscience	558013
GPX4 Antibody	Abmart	T56959
IRF1 Rabbit pAb	Abclonal	A7692
ALOX12 Rabbit pAb	Abclonal	A14703
FLT3 Rabbit pAb	Abclonal	A7897
Biological samples
Lnk-/- C57BL/6 mice; mice >12 wk old were excluded		NA
WT C57BL/6 mice; mice >12 wk old were excluded		NA
Chemicals, peptides, and recombinant proteins
DNase I	Sigma-Aldrich	DN25
Hyaluronidase	Sigma-Aldrich	H4272
Collagenase I	Sigma-Aldrich	C5138
GM CSF Mouse	ProSpec	CYT-221
Recombinant Mouse IL-2	Peprotech	212-12
Recombinant Human IL-6	Peprotech	200-06
Recombinant Human GM-CSF	Peprotech	300-03
Cell Stimulation Cocktail (500X)	eBioscience	00-4970-93
Brefeldin A	aladdin	20350-15-6
AS1517499	MCE	HY-100614
SCH772984	MCE	HY-50846
LY2228820	MCE	HY-13241
Imidazole ketone erastin(IKE)	MCE	HY-114481
nor-NOHA	MCE	HY-112885B
SMT	Beyotime Biotechnology	S0008
SU16f	GLPBIO	GC12686
Critical commercial assays
Mouse TNF-α Precoated ELISA Kit	Dakewe	1217202
Arginase Assay Kit	BioAssay Systems	DARG-100
Annexin V-FITC/PI apoptosis kit	MultiSciences	70-AP101-30
Experimental models: organisms/strains
Mouse: C57BL/6	Yangzhou University Comparative Medicine Centre	NA
Software and algorithms
Prism 8	GraphPad Software	NA
FlowJo 10	FlowJo Software	NA
